# Supplementary material for: Inhibition of CRISPR-Cas9 ribonucleoprotein complex assembly by anti-CRISPR AcrIIC2
Source: Nat Commun. 2019 Jun 26;10:2806. doi: 10.1038/s41467-019-10577-3 (PMC6594998; doi:10.1038/s41467-019-10577-3)
Supplement: Supplementary file 3 — Source Data [file 41467_2019_10577_MOESM3_ESM.xlsx]

## Sheet: Table 3
	Inactivation of the CRISPR-Cas9 ribonucleoprotein complex by AcrIIC2 - Thavalingam et al.
	Table 3
		Tm (°C)
	Trial 1	Trial 2	Trial 3
WT	55	56	55
E18A	59.5	60.5	59
E24A	58.5	58.5	60
D107A	55	57	57

## Sheet: Fig. 2C
	Inactivation of the CRISPR-Cas9 ribonucleoprotein complex by AcrIIC2 - Thavalingam et al.
	Figure 2C
	sgRNA	sgRNA	sgRNA	sgRNA + AcrIIC2	sgRNA + AcrIIC2	sgRNA + AcrIIC2
2000	0.93813	0.952364	0.94438	0.844464	0.885062	0.847847
500	0.885742	0.897972	0.838841	0.723085	0.745842	0.732113
125	0.828525	0.8248	0.799752	0.758359	0.7687	0.689101
31.25	0.745552	0.763885	0.733908	0.669922	0.640589	0.610666
7.8125	0.650842	0.728751	0.712496	0.471965	0.506046	0.52888
1.95312	0.627409	0.646593	0.662655	0.270679	0.346294	0.412101
0.488281	0.548879	0.484193	0.58105	0.144411	0.229571	0.278645
0.12207	0.290533	0.211557	0.460908	0.0222058	0.040968	0.0988777
0.0305176	0.0507666	0.0235358	0.142162	0.00469316	0.00286697	0.027684
0.00762939	0.0582788	0.00741177	0.0448583	0.00149317	0	0.013304
0.00190735	0.0987796	0.0200249	0.0395846	0	0.00060555	0.0127364
0.000476837	0.0425516	0.00108726	0.00375804	0.000954841	0	0.00522258

## Sheet: Fig. 5E,F
	Inactivation of the CRISPR-Cas9 ribonucleoprotein complex by AcrIIC2 - Thavalingam et al.
	Figure 5E
	cr:tracr	cr:tracr	cr:tracr	cr:tracr +AcrIIC2	cr:tracr +AcrIIC2	cr:tracr +AcrIIC2
2000	0.92181	0.92991	0.892601	0.853194	0.840467	0.94056
500	0.828094	0.817726	0.782794	0.765608	0.721966	0.862618
125	0.606958	0.604047	0.716639	0.631173	0.601635	0.592111
31.25	0.326837	0.318688	0.544013	0.324373	0.366078	0.41149
7.8125	0.16208	0.162004	0.328056	0.144398	0.18907	0.221107
1.95312	0.0476363	0.061977	0.0792006	0.0175555	0.0503119	0.0813145
0.488281	0.00842306	0.011972	0.00671238	0.00185023	0.00542272	0.0418571
0.12207	0.00167865	0.00554175	0.00159198	0.000849991	0.00449501	0.0144881
0.0305176	0.00224519	0.00141215	8.86328e-05	9.37988e-05	0	0.00447604
0.00762939	5.75039e-05	0.00288752	0	0	0	0.00205521
0.00190735	0	0	0.00290172	0.00128069	0	0
0.000476837	0.00070567	0.00124602	0	0.00150263	0.000710732	0.00173333
	Figure 5F
	HP1 and HP2	HP1 and HP2	HP1 and HP2	HP1 and HP2 + AcrIIC2	HP1 and HP2 + AcrIIC2	HP1 and HP2 + AcrIIC2
0.00119209	0.00288955	0.00237526	0.00159879	0	8.04653e-05	0
0.00476837	0.00228157	0.00151029	0.00071686	0.00470087	0	0.00231639
0.0190735	0.00218741	0	0.00159955	0.000671162	0.00136237	0
0.0762939	0.00149451	0.00184082	0.0070469	0	0.00120304	0.000876204
0.305176	0.000725345	0.00246319	0.00073064	0	0.00077703	0.00261151
1.2207	0.00403855	0	0	0.00264024	0.0010673	0
4.88281	0.00704504	0	0	0.000825456	0.00306756	0.00632911
19.5312	0.0366098	0.0163965	0.0470192	0.0177207	0.0129961	0.0206246
78.125	0.110258	0.0870753	0.180875	0.0607433	0.06084	0.114082
312.5	0.326855	0.345009	0.569813	0.173406	0.126898	0.165056
1250	0.699922	0.661758	0.863465	0.265124	0.206642	0.247329
5000	0.916705	0.916047	0.949696	0.519903	0.504689	0.7157

## Sheet: Fig. 2A, 4D
	Inactivation of the CRISPR-Cas9 ribonucleoprotein complex by AcrIIC2 - Thavalingam et al.
	Source data for Figures 2A, 4D
